# Supplementary material for: Evolutionary Analysis and Catalytic Function of LOG Proteins in Plants
Source: Genes (Basel). 2024 Oct 31;15(11):1420. doi: 10.3390/genes15111420 (PMC11593424; doi:10.3390/genes15111420)
Supplement: Supplementary file 1 [file genes-15-01420-s001.zip]

Archive with 3 entries (3 files):
- Supplementary Figure.pdf
- Table S1_Primers used in this study.xlsx
- Table S2_Information of LOG sequences used for phylogenetic tree construction.xlsx
