# Supplementary material for: Evolutionary Analysis and Catalytic Function of LOG Proteins in Plants
Source: Genes (Basel). 2024 Oct 31;15(11):1420. doi: 10.3390/genes15111420 (PMC11593424; doi:10.3390/genes15111420)
Supplement: Supplementary file 1 [file genes-15-01420-s001.zip › Table S1_Primers used in this study.xlsx]

## Sheet: Sheet1
Table S1 Primers used in this study
Primer ID	Primer Sequences	Gene
VB1-F	TTCTGTTCCAGGGGCCCCTGGGATCCATGGGCGACACCACCGCGGCC	TaLOG1-3A0646100
VB1-R	ATGCGGCCGCTCGAGTCGACCCGGGTCAGCACGATGCCGCCTCCTCC
VB2-R	ATGCGGCCGCTCGAGTCGACCCGGGTCAGCACGATGCCTCCTCCTCTG	TaLOG1-3B0725400
VB3-F	TTCTGTTCCAGGGGCCCCTGGGATCCATGGGCGACACCGCCGCGCCC	TaLOG1-3D0590600
VB3-R	ATGCGGCCGCTCGAGTCGACCCGGGTCAGCACGACGCCTCCTCCTCC
VB4-F	TTCTGTTCCAGGGGCCCCTGGGATCCATGGATAGAGATCCCATGGAG	TaLOG5-4A0793700
VB4-R	ATGCGGCCGCTCGAGTCGACCCGGGCTAGCGTGAGATGTCTGGCTTGGAT
VB5-F	TTCTGTTCCAGGGGCCCCTGGGATCCATGGAGCAGCTGGAGGAGGC	TaLOG5-5B01359300
VB5-R	ATGCGGCCGCTCGAGTCGACCCGGGCTAGCGTGACATGTCTGGCTT
VB6-F	TTCTGTTCCAGGGGCCCCTGGGATCCATGGAGCAGCTGGAGGAGGC	TaLOG5-4A0793900
VB6-R	ATGCGGCCGCTCGAGTCGACCCGGGCTAGCGGGAGATGTCCGGCTTG
VB7-F	TTCTGTTCCAGGGGCCCCTGGGATCCATGGAGGAGACAGCGGCGGCC	TaLOG9-5A0834700
VB7-R	ATGCGGCCGCTCGAGTCGACCCGGGCTACTGACTAGCGTAATTAATCA
VB8-F	TTCTGTTCCAGGGGCCCCTGGGATCCATGCATTCCGCACGAGCGAAACT	TaLOG3-4D0601200
VB8-R	ATGCGGCCGCTCGAGTCGACCCGGGTCAGAACTCTAGGCGATCCGTC
VB9-F	TTCTGTTCCAGGGGCCCCTGGGATCCATGAGGCAGTCGAGGTTCAAG	TaLOG10-1B0512300
VB9-R	ATGCGGCCGCTCGAGTCGACCCGGGTCAGTACCCTAGGTGCCCTATCT
VB13-F	TTCTGTTCCAGGGGCCCCTGGGATCCATGGATAGAGATCCCATGGAG	TaLOG5-5D1206600
VB13-R	ATGCGGCCGCTCGAGTCGACCCGGGTCATGGTGTCCACGGACGACTCC
VB14-F	TTCTGTTCCAGGGGCCCCTGGGATCCATGGAGGAGACAGCGGCG	TaLOG9-5B0873000
VB14-R	ATGCGGCCGCTCGAGTCGACCCGGGTTAATTAAGTGTAGATCGATCAGCGG
VB15-F	TTCTGTTCCAGGGGCCCCTGGGATCCATGCAGGGCGGCGGCGGA	TaLOG9-5D0797900
VB15-R	ATGCGGCCGCTCGAGTCGACCCGGGTCAGCGGGCGATCTCTGCC
