# Supplementary material for: Evolutionary Analysis and Catalytic Function of LOG Proteins in Plants
Source: Genes (Basel). 2024 Oct 31;15(11):1420. doi: 10.3390/genes15111420 (PMC11593424; doi:10.3390/genes15111420)
Supplement: Supplementary file 1 [file genes-15-01420-s001.zip › Table S2_Information of LOG sequences used for phylogenetic tree construction.xlsx]

## Sheet: Sheet1
Table S2. Information of LOG sequences used for phylogenetic tree construction
Original ID	Species	Simplified ID
Chlorophyta_Ota_CAL52327.2	Ostreococcus tauri	Ota
Chlorophyta_Tst_010573.t1	Tetraselmis striata	Tst
Chlorophyta_Tst_029058.t1	Tetraselmis striata	Tst
Chlorophyta_Cpr_8227_18p82270	Chloropicon primus	Cpr
Chlorophyta_Umu_UM060_0095.1	Ulva mutabilis	Umu
Chlorophyta_Cre_Cre07_g340900.t1.2	Chlamydomonas reinhardtii	Cre
Chlorophyta_Cva_XP_005843457.1	Chlorella variabilis	Cva
Chlorophyta_Pmi_6575_jg3402.t1	Pedinomonas minor	Pmi
Chlorophyta_Tst_031746.t1	Tetraselmis striata	Tst
Charophyta_Men_ME000122S00046	Mesotaenium endlicherianum	Men
Charophyta_Smu_SM000115S23918	Spirogloea muscicola	Smu
Charophyta_Smu_SM000540S18194	Spirogloea muscicola	Smu
Charophyta_Smu_SM000115S23916	Spirogloea muscicola	Smu
Charophyta_Smu_SM002408S08155	Spirogloea muscicola	Smu
Charophyta_Kni_GAQ90491.1	Klebsormidium nitens	Kni
Charophyta_Cbr_GBG79406	Chara braunii	Cbr
Bryophytes_Apu_utg000272l.63.1	Anthoceros punctatus	Apn
Bryophytes_Mpo_Mp1g00270.1	Marchantia polymorpha	Mpo
Bryophytes_Pp_Pp3c26_2730V3.1.p	Physcomitrium patens	Ppa
Bryophytes_Sfa_Sphfalx16G086300.1.p	Sphagnum fallax	Sfa
Bryophytes_Sfa_Sphfalx17G091400.1.p	Sphagnum fallax	Sfa
Bryophytes_Sfa_Sphfalx19G080800.1.p	Sphagnum fallax	Sfa
Bryophytes_Sfa_Sphfalx19G078600.1.p	Sphagnum fallax	Sfa
Bryophytes_Sfa_Sphfalx18G043200.1.p	Sphagnum fallax	Sfa
Bryophytes_Sfa_Sphfalx13G081000.1.p	Sphagnum fallax	Sfa
Bryophytes_Pp_Pp3c13_19580V3.1.p	Physcomitrium patens	Ppa
Bryophytes_Pp_Pp3c3_20740V3.1.p	Physcomitrium patens	Ppa
Bryophytes_Pp_Pp3c6_28670V3.1.p	Physcomitrium patens	Ppa
Bryophytes_Pp_Pp3c27_3060V3.1.p	Physcomitrium patens	Ppa
Bryophytes_Pp_Pp3c6_28650V3.1.p	Physcomitrium patens	Ppa
Bryophytes_Pp_Pp3c13_19630V3.1.p	Physcomitrium patens	Ppa
Bryophytes_Pp_Pp3c4_15150V3.1.p	Physcomitrium patens	Ppa
Bryophytes_Pp_Pp3c12_8430V3.1.p	Physcomitrium patens	Ppa
lycophytes_Smo_412786	Selaginella moellendorffii	Smo
lycophytes_Smo_402882	Selaginella moellendorffii	Smo
lycophytes_Smo_87192	Selaginella moellendorffii	Smo
lycophytes_Smo_73749	Selaginella moellendorffii	Smo
Lycophytes_Dco_Dicom_21G050400_1_p	Diphasiastrum complanatum	Dco
Lycophytes_Dco_Dicom_21G050500_1_p	Diphasiastrum complanatum	Dco
Lycophytes_Dco_Dicom_21G050300_1_p	Diphasiastrum complanatum	Dco
Lycophytes_Dco_Dicom_21G049800_1_p	Diphasiastrum complanatum	Dco
Lycophytes_Dco_Dicom_19G080100_1_p	Diphasiastrum complanatum	Dco
Lycophytes_Dco_Dicom_19G079500_1_p	Diphasiastrum complanatum	Dco
Lycophytes_Dco_Dicom_14G029700_1_p	Diphasiastrum complanatum	Dco
Lycophytes_Dco_Dicom_03G052200_1_p	Diphasiastrum complanatum	Dco
Lycophytes_Dco_Dicom_09G047600_1_p	Diphasiastrum complanatum	Dco
Lycophytes_Dco_Dicom_03G003700_1_p	Diphasiastrum complanatum	Dco
Lycophytes_Dco_Dicom_03G002700_1_p	Diphasiastrum complanatum	Dco
Ferns_Asp_Aspi01Gene03604.t1	Alsophila spinulosa	Asp
Ferns_Asp_Aspi01Gene00419.t1	Alsophila spinulosa	Asp
Ferns_Cri_Ceric.22G015100.1.p	Ceratopteris richardii	Cri
Ferns_Cri_Ceric.11G035200.1.p	Ceratopteris richardii	Cri
Ferns_Asp_Aspi01Gene30015.t1	Alsophila spinulosa	Asp
Ferns_Asp_Aspi01Gene67116.t1	Alsophila spinulosa	Asp
Ferns_Cri_Ceric.25G043100.1.p	Ceratopteris richardii	Cri
Ferns_Cri_Ceric.39G034200.1.p	Ceratopteris richardii	Cri
Ferns_Cri_Ceric.32G059400.1.p	Ceratopteris richardii	Cri
Ferns_Cri_Ceric.1Z136400.1.p	Ceratopteris richardii	Cri
Ferns_Cri_Ceric.10G024600.1.p	Ceratopteris richardii	Cri
Ferns_Asp_Aspi01Gene69229.t1	Alsophila spinulosa	Asp
Ferns_Asp_Aspi01Gene69230.t1	Alsophila spinulosa	Asp
Ferns_Asp_Aspi01Gene33564.t1	Alsophila spinulosa	Asp
Ferns_Cri_Ceric.24G044100.1.p	Ceratopteris richardii	Cri
Gymnospern_Gbi_Gb_18237	Ginkgo biloba	Gbi
Gymnospern_Gbi_Gb_18250	Ginkgo biloba	Gbi
Gymnospern_Gbi_Gb_18238	Ginkgo biloba	Gbi
Gymnospern_Gbi_Gb_24266	Ginkgo biloba	Gbi
Gymnospern_Gbi_Gb_31422	Ginkgo biloba	Gbi
Gymnospern_Gbi_Gb_32702	Ginkgo biloba	Gbi
Gymnospern_Pta_PITA_18734	Pinus taeda	Pta
Gymnospern_Pta_PITA_33663	Pinus taeda	Pta
Gymnospern_Pta_PITA_10763	Pinus taeda	Pta
Gymnospern_Pta_PITA_28211	Pinus taeda	Pta
Gymnospern_Pta_PITA_26837	Pinus taeda	Pta
Gymnospern_Pta_PITA_47520	Pinus taeda	Pta
Gymnospern_Pta_PITA_45957	Pinus taeda	Pta
Gymnospern_Pta_PITA_24057	Pinus taeda	Pta
Gymnospern_Pta_PITA_16581	Pinus taeda	Pta
AtLOG9	Arabidopsis thaliana	AtLOG9
AtLOG8	Arabidopsis thaliana	AtLOG8
A.trichopoda_AmTr_v1.0_scaffold00103.104	Amborella trichopoda	Atr
OsLOGL4	Oryza sativa	OsLOGL4
TraesCS4B03G0078800.1	Triticum aestivum	Tra
TraesCS4D03G0056300.1	Triticum aestivum	Tra
TraesCS4A03G0713800.1	Triticum aestivum	Tra
A.trichopoda_AmTr_v1.0_scaffold00036.63	Amborella trichopoda	Atr
OsLOGL1	Oryza sativa	OsLOGL1
TraesCS3A03G0646100.1	Triticum aestivum	TaLOG1-3A
TraesCS3D03G0590600.1	Triticum aestivum	TaLOG1-3D
TraesCS3B03G0725400.1	Triticum aestivum	TaLOG1-3B
OsLOGL7	Oryza sativa	OsLOGL7
TraesCS1D03G0858900.1	Triticum aestivum	Tra
TraesCS1B03G1034600.1	Triticum aestivum	Tra
TraesCS1A03G0883600.1	Triticum aestivum	Tra
Ferns_Cri_Ceric.35G020400.1.p	Ceratopteris richardii	Cri
Ferns_Asp_Aspi01Gene61126.t1	Alsophila spinulosa	Asp
Ferns_Asp_Aspi01Gene47614.t1	Alsophila spinulosa	Asp
Ferns_Asp_Aspi01Gene26320.t1	Alsophila spinulosa	Asp
Ferns_Cri_Ceric.11G045200.1.p	Ceratopteris richardii	Cri
Gymnospern_Pta_PITA_43594	Pinus taeda	Pta
Gymnospern_Pta_PITA_41950	Pinus taeda	Pta
Gymnospern_Pta_PITA_21901	Pinus taeda	Pta
Gymnospern_Gbi_Gb_07935	Ginkgo biloba	Gbi
A.trichopoda_AmTr_v1.0_scaffold00148.50	Amborella trichopoda	Atr
AtLOG1	Arabidopsis thaliana	AtLOG1
AtLOG6	Arabidopsis thaliana	AtLOG6
AtLOG4	Arabidopsis thaliana	AtLOG4
AtLOG3	Arabidopsis thaliana	AtLOG3
OsLOGL6	Oryza sativa	OsLOGL6
OsLOGL2	Oryza sativa	OsLOGL2
TraesCS1D03G0006000.1	Triticum aestivum	Tra
TraesCS2B03G1012700.1	Triticum aestivum	Tra
TraesCS2A03G0922200.1	Triticum aestivum	Tra
TraesCS2D03G0861700.1	Triticum aestivum	Tra
TraesCS1A03G0419300.1	Triticum aestivum	Tra
TraesCS1D03G0401300.1	Triticum aestivum	Tra
TraesCS1B03G0512300.1	Triticum aestivum	TaLOG10-1B
OsLOGL10	Oryza sativa	OsLOGL10
OsLOGL3	Oryza sativa	OsLOGL3
TraesCS4B03G0676400.1	Triticum aestivum	Tra
TraesCS4D03G0601200.1	Triticum aestivum	TaLOG3-4D1
TraesCS4A03G1021400.1	Triticum aestivum	Tra
TraesCS4A03G0106600.1	Triticum aestivum	Tra
TraesCS4D03G0601600.1	Triticum aestivum	Tra
TraesCS4B03G0815900.1	Triticum aestivum	Tra
TraesCS4D03G0729400.1	Triticum aestivum	Tra
Gymnospern_Gbi_Gb_31493	Ginkgo biloba	Gbi
Gymnospern_Pta_PITA_41958	Pinus taeda	Pta
Gymnospern_Pta_PITA_40441	Pinus taeda	Pta
AtLOG5	Arabidopsis thaliana	AtLOG5
A.trichopoda_AmTr_v1.0_scaffold00001.279	Amborella trichopoda	Atr
A.trichopoda_AmTr_v1.0_scaffold00001.278	Amborella trichopoda	Atr
OsLOGL9	Oryza sativa	OsLOGL9
TraesCS5B03G0872800.1	Triticum aestivum	Tra
TraesCS5D03G0797900.1	Triticum aestivum	TaLOG9-5D
TraesCS5A03G0833800.1	Triticum aestivum	Tra
TraesCS5A03G0834700.1	Triticum aestivum	TaLOG9-5A2
TraesCS5B03G0873000.1	Triticum aestivum	TaLOG9-5B3
TraesCS5B03G0872400.1	Triticum aestivum	Tra
Gymnospern_Pta_PITA_35881	Pinus taeda	Pta
A.trichopoda_AmTr_v1.0_scaffold00224.8	Amborella trichopoda	Atr
A.trichopoda_AmTr_v1.0_scaffold01065.1	Amborella trichopoda	Atr
Gymnospern_Gbi_Gb_08598	Ginkgo biloba	Gbi
OsLOGL5	Oryza sativa	OsLOGL5
TraesCS4A03G0793700.1	Triticum aestivum	TaLOG5-4A1
TraesCS5D03G1206600.1	Triticum aestivum	TaLOG5-5D1
TraesCS5B03G1359300.1	Triticum aestivum	TaLOG5-5B2
TraesCS4A03G0793900.1	Triticum aestivum	TaLOG5-4A2
TraesCS5B03G1358800.1	Triticum aestivum	Tra
TraesCS5D03G1206700.1	Triticum aestivum	Tra
AtLOG2	Arabidopsis thaliana	AtLOG2
AtLOG7	Arabidopsis thaliana	AtLOG7
OsLOGL8	Oryza sativa	OsLOGL8
TraesCS1D03G1021300.1	Triticum aestivum	Tra
TraesCS1B03G1256400.1	Triticum aestivum	Tra
OsLOG	Oryza sativa	OsLOG
TraesCS3D03G0510000.1	Triticum aestivum	Tra
TraesCS3B03G0630000.1	Triticum aestivum	Tra
TraesCS3A03G0546800.1	Triticum aestivum	Tra
